# Supplementary material for: Making simulation results reproducible—Survey, guidelines, and examples based on Gradle and Docker
Source: PeerJ Comput Sci. 2019 Dec 9;5:e240. doi: 10.7717/peerj-cs.240 (PMC7924710; doi:10.7717/peerj-cs.240)
Supplement: Supplemental Information 1 — Responses from online survey on reproducibility in software-based research and engineering. [file peerj-cs-05-240-s001.xlsx]

## Sheet: Form Responses 1
Timestamp	What is your position in your organisation?	What is the field of your research?	What are typical results of your research work?	Research environment	I want to publish software tools and methods from my research to allow others to reproduce my results.	How much time (in hours) are you willing to invest to make the results of a paper reproducible?	In the course of publishing software artifacts as result of my research, I've already used the following tools or frameworks:	When I publish software I intend to provide detailed documentation on how to install and run the software.	I typically try to reproduce the research results of other groups or researchers by installing and running their tools.	I am willing to pay for open access to my research software tools and frameworks to make them available to other researchers.	Is it possible to reproduce your research results with free and open source software?	If no, which licensed software/content is typically required to reproduce your research results:	Published software artifacts are added value to the published text in the research paper.	I want to reproduce the results of other researchers or groups from their original work (software tools or libraries) to compare it to my work.	I want to build my research tools by extending on the work (software, tools or frameworks) of other researchers or groups.	How much time (in hours) are you willing to invest into reproducing a result or get the software tools of others installed and running?	I am willing to pay for easily accessible software tools and for being able to reproduce results of other researchers.	How long (in years) do you think software for reproducing research results should be runnable / compilable / available?	Local computer security and local data security is a major concern for me when installing and running software from other researchers.	Which of the following are additional concerns when installing and running software from other researchers?	In my opinion it's a good idea to publish software and data along with research papers because ...	I have reservations for publishing software artifacts and data in research because ...	Additional comments to the survey or to the topic.	Checking for reproducibility of research results should be part of a peer review process.	As a reviewer I would be willing to check research results in addition to the traditional peer review
2016-12-22 11:33:28	Professor / Group leader	Computer Engineering	Published paper, Dataset (e.g. from measurements)	University	1	8	Installation scripts or packages (e.g. MSI, NSIS, .deb packages, ...), Detailed instructions for compilation and installation	1	2	4	Yes		2	2	2	2	5	5	1	Ease of the installation (without major barriers), License issues		other might laugh about my code.
2016-12-22 11:39:01	PhD student	Computer Science	Published paper, Software implementation	University	2	8	I haven't published software artifacts up to now	1	2	5	No	Licensed operating systems (Windows, Mac OS, iOS, etc.)	1	1	2	8	5	2	2	Size of the download, Ease of the installation (without major barriers), License issues	it helps spreading my research	others will steal my research	Are additional comments really necessary?
2016-12-22 11:57:54	PhD student	Computer Science	Published paper, Report with detailed results	University	1	16	I haven't published software artifacts up to now	2	3	4	Yes		1	1	2	20	3	4	2	Hardware requirements like computation power, memory, or specialized equipment, Ease of the installation (without major barriers)
2016-12-22 12:06:53	Bachelor or Master student	Computer Science	Published paper, Software implementation, Dataset (e.g. from measurements)	University	5	24	Detailed instructions for compilation and installation	4	3	3	Yes		5	3	4	72	3	5	4	Used harddisk space after installation, Hardware requirements like computation power, memory, or specialized equipment, Ease of the installation (without major barriers), License issues	I think it is a good idea, because in the past, there were instances when I had a very hard time recreating results of papers without e.g. the (exact) dataset of the original authors. Publishing the data along the software would add a additional credibility to claims made in published papers.
2016-12-22 14:28:59	Professor / Group leader	Computer Science	Published paper, Software implementation, Dataset (e.g. from measurements)	University	2	8	Installation scripts or packages (e.g. MSI, NSIS, .deb packages, ...), Detailed instructions for compilation and installation, To be precise, members of my research group have.	2	4	3	Yes		1	1	1	8	2	5	3	Used harddisk space after installation, Hardware requirements like computation power, memory, or specialized equipment, Ease of the installation (without major barriers), License issues	... repeatibility and reproducibility are keystones of scientific research.	If any reservations, because of the required effort.	It is important to install and run quality assurance / review procedures for the software artifacts and data to be published for reproducibility.
2016-12-22 16:36:01	PhD student	Applied Informatics	Published paper, Software implementation, Dataset (e.g. from measurements)	University	4		I haven't published software artifacts up to now	5	4	4	2	Licensed operating systems (Windows, Mac OS, iOS, etc.), Programming language environments (Matlab, MS Visual Studio, etc.)	1	2	2		4	1	1	Size of the download and installation, Hardware requirements like computation power, memory, or specialized equipment, Ease of the installation (without major barriers), License issues				2	2
2016-12-22 16:44:58	PhD student	Computer Engineering	Published paper, Software implementation	University	4	8	I haven't published software artifacts up to now	2	2	4	1	Licensed operating systems (Windows, Mac OS, iOS, etc.)	2	2	4	2	2	100000	3	Ease of the installation (without major barriers)				2	4
2016-12-22 16:51:34	Researcher employed in a project	Electrical Engineering	Software implementation	Company	1	4	Make scripts (e.g. Automake, CMake, Maven, Gradle, Ant, ...), Installation scripts or packages (e.g. MSI, NSIS, .deb packages, ...), Detailed instructions for compilation and installation	2	3	4	2	Licensed operating systems (Windows, Mac OS, iOS, etc.), Programming language environments (Matlab, MS Visual Studio, etc.), dedicated hardware (e.g. microcontrollers)	2	2	2	8	5	5	1	Hardware requirements like computation power, memory, or specialized equipment, Ease of the installation (without major barriers), License issues	it increases credibility	-		2	2
2016-12-22 16:51:41	Bachelor or Master student	Computer Science	Report with detailed results, Software implementation	University	1	12	Make scripts (e.g. Automake, CMake, Maven, Gradle, Ant, ...), Installation scripts or packages (e.g. MSI, NSIS, .deb packages, ...), Detailed instructions for compilation and installation	1	2	4	2	Copyrighted materials (texts, mutlimedia, etc.)	1	1	1	24	3	50	1	Hardware requirements like computation power, memory, or specialized equipment, Ease of the installation (without major barriers), License issues				1	1
2016-12-22 16:59:07	Researcher employed in a project	Computer Science	Published paper, Software implementation	Company	1	8	Detailed instructions for compilation and installation	1	1	2	2	Licensed operating systems (Windows, Mac OS, iOS, etc.)	1	1	2	3	4	10	1	Size of the download and installation, Hardware requirements like computation power, memory, or specialized equipment, Ease of the installation (without major barriers), License issues, I don't see additional concerns	It make the whole thing complete			2	2
2016-12-22 17:05:01	PhD student	Computer Engineering	Published paper, Report with detailed results, Dataset (e.g. from measurements)	Company	1		Virtualization software (e.g. VirtualBox, VMWare)	2	2	2	2	Licensed operating systems (Windows, Mac OS, iOS, etc.)	2	1	2		2	10	1	License issues				2	1
2016-12-22 17:06:54	Postdoctoral researcher without project	Computer Science	Published paper, Software implementation	University	3	0	Detailed instructions for compilation and installation	3	5	5	2	Programming language environments (Matlab, MS Visual Studio, etc.)	1	2	2	2	4	2	4	Ease of the installation (without major barriers)	Easy to reproduce and easiest for potential collaborators to pick up what I have done so far.			3	2
2016-12-22 17:26:27	Bachelor or Master student	Computer Science	Published paper, Software implementation, Dataset (e.g. from measurements)	University	2	10	Make scripts (e.g. Automake, CMake, Maven, Gradle, Ant, ...), Detailed instructions for compilation and installation	1	3	4	1	Copyrighted materials (texts, mutlimedia, etc.)	2	1	2	7	3	5	3	Hardware requirements like computation power, memory, or specialized equipment, License issues				2	2
2016-12-22 17:44:23	Professor / Group leader	Computer Science	Published paper, Software implementation, Dataset (e.g. from measurements)	University	2	50	Make scripts (e.g. Automake, CMake, Maven, Gradle, Ant, ...), Detailed instructions for compilation and installation	1	2	4	2	Programming language environments (Matlab, MS Visual Studio, etc.)	1	1	1	50	2	5	3	Hardware requirements like computation power, memory, or specialized equipment, Ease of the installation (without major barriers)	it makes best results publicly available	it costs too much time		3	4
2016-12-22 18:25:46	Professor / Group leader	Computer Science	Published paper, Software implementation, Dataset (e.g. from measurements)	University	1	4	I haven't published software artifacts up to now	4	3	1	2	Licensed operating systems (Windows, Mac OS, iOS, etc.)	1	3	3	8	4	10	4	Hardware requirements like computation power, memory, or specialized equipment, Ease of the installation (without major barriers), License issues	besides reproducibility, it helps to resolve ambiguities arising from the paper			2	5
2016-12-22 18:25:58	Principal investigator	Computer Science	Published paper, Software implementation, Dataset (e.g. from measurements)	University	1	20	Make scripts (e.g. Automake, CMake, Maven, Gradle, Ant, ...)	1	2	3	1	Programming language environments (Matlab, MS Visual Studio, etc.)	1	2	1	10	2	5	2	Size of the download and installation, Hardware requirements like computation power, memory, or specialized equipment, Ease of the installation (without major barriers)	reproducible results help to assess the quality of the work and they fosters enhancement and improvement of the method. Scientific method is based on reproducible results (eg physics), I don't see why it should not be the case for computer science where it is in general even simpler to reproduce the results.	I don't have reservations		2	2
2016-12-22 18:44:07	Professor / Group leader	Computer Science	Published paper, Report with detailed results, Software implementation, Dataset (e.g. from measurements)	University	1		Make scripts (e.g. Automake, CMake, Maven, Gradle, Ant, ...), Installation scripts or packages (e.g. MSI, NSIS, .deb packages, ...), Detailed instructions for compilation and installation	1	3	4	2	Licensed operating systems (Windows, Mac OS, iOS, etc.), Copyrighted materials (texts, mutlimedia, etc.)	2	2	2		4	4	1	Hardware requirements like computation power, memory, or specialized equipment, Ease of the installation (without major barriers), License issues	Makes the research more transparent		The questions requesting numbers of hours I would be ready to spend for publishing are nonsense as this depends on the complexity of the respective software	3	3
2016-12-22 18:44:35	Researcher employed in a project	Applied Mathematics	Published paper, Software implementation	University	1	16	Detailed instructions for compilation and installation	1	4	5	3	Programming language environments (Matlab, MS Visual Studio, etc.)	1	1	1	4	5	20	3	Hardware requirements like computation power, memory, or specialized equipment, License issues				1	2
2016-12-22 18:51:40	Bachelor or Master student	Computer Science	Software implementation, Dataset (e.g. from measurements)	University	1	4	Make scripts (e.g. Automake, CMake, Maven, Gradle, Ant, ...), Detailed instructions for compilation and installation	1	1	1	2	Commercial Tools (SPSS, Adobe Products, etc.)	1	1	3	1	1	5	2	Size of the download and installation, Hardware requirements like computation power, memory, or specialized equipment, Ease of the installation (without major barriers)	In my experience CS research is often about performance. And performance is highly implementation dependent.	Research software is often written poorly	The location of the researcher is often of importance when it comes to publishing code. At my university in Germany we don't have a clear process of publishing software. It also seems that our university doesn't want to be associated with student researchers' code, so it may be hard to find.	1	1
2016-12-22 19:45:45	PhD student	Computer Science	Published paper, Software implementation	University	1	5	Detailed instructions for compilation and installation	2	3	5	2	Programming language environments (Matlab, MS Visual Studio, etc.)	1	1	1	8	1	4	3	Hardware requirements like computation power, memory, or specialized equipment, Ease of the installation (without major barriers)	for reproducibility and extendibility	of additional effort		2	2
2016-12-22 19:52:58	PhD student	Computer Science	Published paper, Software implementation, Dataset (e.g. from measurements)	Research institute	1	10	Virtualization software (e.g. VirtualBox, VMWare), Make scripts (e.g. Automake, CMake, Maven, Gradle, Ant, ...), Installation scripts or packages (e.g. MSI, NSIS, .deb packages, ...), Detailed instructions for compilation and installation	1	5	3	2	Copyrighted materials (texts, mutlimedia, etc.)	1	3	3	2	4	2	4	Ease of the installation (without major barriers)	Easier to check	Don't have		3	5
2016-12-22 20:19:38	PhD student	Computer Science	Published paper, Report with detailed results, Software implementation, Dataset (e.g. from measurements)	Research institute	1	30	Virtualization software (e.g. VirtualBox, VMWare), Make scripts (e.g. Automake, CMake, Maven, Gradle, Ant, ...), Detailed instructions for compilation and installation	2	3	4	1	I answered yes	1	3	2	20	3	5	3	Hardware requirements like computation power, memory, or specialized equipment, Ease of the installation (without major barriers), License issues	It shows strengths or flaws with the implementation that may not be described in the paper	I don't have any reservations		1	1
2016-12-22 20:19:56	Researcher employed in a project	Computer Science	Published paper	Research institute	2	40	web-based implementation	1	2	4	1	Programming language environments (Matlab, MS Visual Studio, etc.)	1	1	1	8	2	4	4	Hardware requirements like computation power, memory, or specialized equipment, Ease of the installation (without major barriers)	reproducability	problems for installation on other systems		2	2
2016-12-22 20:25:48	Professor / Group leader	Computer Science	Published paper, Report with detailed results, Software implementation, Dataset (e.g. from measurements)	University	1		Container frameworks (e.g. Docker)	1	1	1	2	Copyrighted materials (texts, mutlimedia, etc.)	1	1	1		2	5	4	License issues	reproducibility is a key scientific principle so others can build upon your results.	some data is hard to anonymize		1	1
2016-12-22 20:52:12	Principal investigator	Computer Science	Published paper, Report with detailed results, Software implementation	Research institute	1	10	Virtualization software (e.g. VirtualBox, VMWare), Make scripts (e.g. Automake, CMake, Maven, Gradle, Ant, ...), Detailed instructions for compilation and installation	1	1	4	1	None	1	1	1	360	5	2	2	Hardware requirements like computation power, memory, or specialized equipment, Ease of the installation (without major barriers), License issues	It contribute to the growth of the research community	None	No	1	1
2016-12-22 20:59:59	Professor / Group leader	Management	Published paper, Report with detailed results, Dataset (e.g. from measurements)	University	2	1	I do not publish any software in my research field; also the following questions do not fully apply to me	3	5	2	2	Commercial Tools (SPSS, Adobe Products, etc.)	2	2	2	1	3	10	1	Hardware requirements like computation power, memory, or specialized equipment, Ease of the installation (without major barriers)	as it helps to verify and reproduce the results	in my field (social sciences) there might be concerns related to sensitive data from individuals and datasets that have been compiled with non-public third party funding	The survey did not fully fit to my research field, so you might want to skip some answers that are directly related to software as outcome of research efforts instead of using software to produce results - good luck with your work :)	1	2
2016-12-22 21:24:46	Professor / Group leader	Computer Engineering	Published paper, Software implementation, Hardware implementation	University	3	40	I haven't published software artifacts up to now	3	4	3	2	Licensed operating systems (Windows, Mac OS, iOS, etc.)	4	2	3	80	2	3	2	Ease of the installation (without major barriers), License issues		competition.		2	4
2016-12-22 21:33:39	Professor / Group leader	Computer Science	Published paper, Software implementation, Dataset (e.g. from measurements)	Research institute	2	20	Make scripts (e.g. Automake, CMake, Maven, Gradle, Ant, ...), Detailed instructions for compilation and installation	2	4	2	2	Copyrighted materials (texts, mutlimedia, etc.)	1	1	1	20	2	5	3	Size of the download and installation, Hardware requirements like computation power, memory, or specialized equipment, Ease of the installation (without major barriers), License issues	Repeatability			2	2
2016-12-22 21:40:24	PhD student	Electrical Engineering	Published paper, Software implementation, Dataset (e.g. from measurements)	University	1	3	Publish the source code (e.g. GitHub)	2	3	4	2	Programming language environments (Matlab, MS Visual Studio, etc.)	1	3	1	5	4	5	2	Ease of the installation (without major barriers)	Other researchers can build on top of it to save time.			3	3
2016-12-22 21:56:53	PhD student	Computer Science	Published paper	University	4	0	I haven't published software artifacts up to now	1	4	5	4	Licensed operating systems (Windows, Mac OS, iOS, etc.), Programming language environments (Matlab, MS Visual Studio, etc.)	3	4	5	0	5	0	2	I don't see additional concerns		It takes a lot of time which is usually not available in academic research. The productivity of a researcher is mainly measured by the number of papers, not by the number of working software.		2	2
2016-12-22 22:08:47	Principal investigator	Computer Science	Report with detailed results, Software implementation, Dataset (e.g. from measurements)	Company	1	8	Java Webstart	3	3	5	2	Programming language environments (Matlab, MS Visual Studio, etc.), Copyrighted materials (texts, mutlimedia, etc.)	1	1	1	16	5	3	3	Hardware requirements like computation power, memory, or specialized equipment, Ease of the installation (without major barriers), License issues	Eliminates many weak papers and fosters task-based research	Commercial exploitation		1	1
2016-12-22 22:24:23	Professor / Group leader	Information Systems	Report with detailed results, Software implementation	Company	4	50	Installation scripts or packages (e.g. MSI, NSIS, .deb packages, ...), Detailed instructions for compilation and installation	4	5	5	2	Programming language environments (Matlab, MS Visual Studio, etc.)	2	3	4	10	3	3	4	Ease of the installation (without major barriers)				4	4
2016-12-22 22:29:06	Head of Department / Organisation	Computer Science	Published paper	Research institute	5		Make scripts (e.g. Automake, CMake, Maven, Gradle, Ant, ...), Detailed instructions for compilation and installation	2	3	5	2	the question was a conjunction: reproduce AND open source, the first part does not always apply, the second always	2	2	2		5	1000000000	4	Ease of the installation (without major barriers), License issues	It always depends. Research should be reproducible, but not all in computer science involves software or data.		The survey seems to assume that there is one unique category of research in computer science, the category where software is an integral part of the research result. This is far from the truth. For example, abstract proofs do not need software reproducibility, they need checkability of the proofs. The idea that ALL research in computer science should be accompanied with computational experiments …	2	2
2016-12-22 22:29:38	Researcher employed in a project	Computer Science	Published paper, Software implementation	Research institute	4	20	Virtualization software (e.g. VirtualBox, VMWare), Make scripts (e.g. Automake, CMake, Maven, Gradle, Ant, ...), Installation scripts or packages (e.g. MSI, NSIS, .deb packages, ...), Container frameworks (e.g. Docker)	2	2	4	2	Licensed operating systems (Windows, Mac OS, iOS, etc.)	2	2	2	10	5	2	1	License issues	It is easier to reproduce results	It may be insecure		2	2
2016-12-22 22:29:39	Bachelor or Master student	Computer Science	Report with detailed results, Software implementation, Dataset (e.g. from measurements), Hardware implementation	University	2	10	Make scripts (e.g. Automake, CMake, Maven, Gradle, Ant, ...), Detailed instructions for compilation and installation	2	2	3	2	Programming language environments (Matlab, MS Visual Studio, etc.), Copyrighted materials (texts, mutlimedia, etc.)	1	2	2	10	3	100	2	Hardware requirements like computation power, memory, or specialized equipment, Ease of the installation (without major barriers), License issues	it is a good extension to be able to play around with the results. So the results get more understandable and better extended.			3	2
2016-12-22 22:31:26	Professor / Group leader	Electrical Engineering	Published paper, Dataset (e.g. from measurements)	University	1	40	Make scripts (e.g. Automake, CMake, Maven, Gradle, Ant, ...)	4	4	5	3	Licensed operating systems (Windows, Mac OS, iOS, etc.), Programming language environments (Matlab, MS Visual Studio, etc.)	1	1	3	20	5	3	3	Size of the download and installation, Ease of the installation (without major barriers), License issues				2	2
2016-12-22 22:33:54	PhD student	Computer Science	Published paper, Software implementation, Dataset (e.g. from measurements)	University	1	40	Make scripts (e.g. Automake, CMake, Maven, Gradle, Ant, ...), Detailed instructions for compilation and installation	2	2	3	1	.	1	2	2	40	3	3	4	Hardware requirements like computation power, memory, or specialized equipment	it makes it much easier to reproduce and understand other researchers results			2	1
2016-12-22 22:37:29	Indie game developer	Computer Science	Software implementation	Company	1	80	Web based stuff (is) that needs no setup, provided detailed high-level documentation	1	2	5	1	None	1	1	2	30	5	5	4	Hardware requirements like computation power, memory, or specialized equipment, Ease of the installation (without major barriers), I am sure it does not run on the first try 9 out of 10 times	It's kind of pointless otherwise			1	2
2016-12-22 22:40:50	Professor / Group leader	Computer Engineering	Published paper, Report with detailed results, Software implementation	University	1	100	Virtualization software (e.g. VirtualBox, VMWare), Make scripts (e.g. Automake, CMake, Maven, Gradle, Ant, ...), Installation scripts or packages (e.g. MSI, NSIS, .deb packages, ...), Detailed instructions for compilation and installation, Container frameworks (e.g. Docker)	1	3	5	2	Programming language environments (Matlab, MS Visual Studio, etc.)	1	2	2	20	5	5	1	Size of the download and installation, Ease of the installation (without major barriers), License issues	it serves as evidence	None.		1	1
2016-12-22 22:43:22	PhD student	Physics	Published paper, Report with detailed results, Software implementation, Dataset (e.g. from measurements)	University	1	250	Make scripts (e.g. Automake, CMake, Maven, Gradle, Ant, ...), Installation scripts or packages (e.g. MSI, NSIS, .deb packages, ...), Detailed instructions for compilation and installation, Container frameworks (e.g. Docker), Automatic deployment frameworks (Ansible, Puppet, ...), but typically try to reduce external dependencies for easier deployment	1	1	3	1	None (but this is a required question in this form)	3	2	2	5	4	100	1	Size of the download and installation, Hardware requirements like computation power, memory, or specialized equipment, Ease of the installation (without major barriers), License issues, External dependencies and their updateability / patchability in case of security fixes (should never depend on the initial publisher for third party libraries because they'd have to maintain their old packages for…	It allows truly objective view onto the results without any interpretation and it allows others to spot errors during computation. It also allows others to use the same tools for their own data and/or the same data with their own tools which allows for easier verification, additional information gathering, etc.	Sometimes checking licenses on all dependencies that get packages is a challenge (mostly when using "modern" ecosystems like pip for python, maven's package repository, etc.)	According to the first question how much i'm willing to invest for others to be able to use my tools: I think it's a requirement for every tool to be always automatically and easily deployable under any condition - so the correct answer cannot be given in hours (just "as much as it requires to"). I've also a strong objection to licenses used during publications (I don't like licenses like the GPL…	1	1
2016-12-22 22:49:11	PhD student	Computer Science	Published paper, Software implementation	Research institute	2	2	Make scripts (e.g. Automake, CMake, Maven, Gradle, Ant, ...), Detailed instructions for compilation and installation, Container frameworks (e.g. Docker)	2	1	3	3	Licensed operating systems (Windows, Mac OS, iOS, etc.), Programming language environments (Matlab, MS Visual Studio, etc.), Copyrighted materials (texts, mutlimedia, etc.)	1	1	2	2	3	5	1	Hardware requirements like computation power, memory, or specialized equipment, Ease of the installation (without major barriers), License issues	reproducibility strengthens the argument			2	2
2016-12-22 22:54:03	Researcher employed in a project	Information Systems	Published paper	University	5	8	Make scripts (e.g. Automake, CMake, Maven, Gradle, Ant, ...)	5	3	3	3	Programming language environments (Matlab, MS Visual Studio, etc.)	1	1	3	8	3	5	3	I don't see additional concerns	It increases their impact			2	3
2016-12-22 23:20:25	Bachelor or Master student	Computer Science	Published paper, Software implementation	University	4	5	I haven't published software artifacts up to now	1	5	4	4	nie sw veröffentlicht ...	3	5	3	2	5	3	2	Size of the download and installation, Ease of the installation (without major barriers)				3	2
2016-12-22 23:38:08	PhD student	Computer Science	Published paper, Report with detailed results, Software implementation	University	1	16	Make scripts (e.g. Automake, CMake, Maven, Gradle, Ant, ...), Detailed instructions for compilation and installation	1	3	5	1	Programming language environments (Matlab, MS Visual Studio, etc.)	1	1	3	20	4	3	5	Ease of the installation (without major barriers)	It addsto the papers' values.			3	3
2016-12-23 02:41:49	Bachelor or Master student	Computer Science	Published paper, Software implementation	University	2	5	Make scripts (e.g. Automake, CMake, Maven, Gradle, Ant, ...)	2	3	3	1	Copyrighted materials (texts, mutlimedia, etc.)	1	3	2	10	4	5	2	Size of the download and installation, Hardware requirements like computation power, memory, or specialized equipment, License issues	it shows practical use			2	2
2016-12-23 03:29:17	Professor / Group leader	Computer Science	Published paper, Software implementation, Dataset (e.g. from measurements)	University	1	8	Matlab	1	3	3	3	MTurk	1	1	1	8	5	10	5	Ease of the installation (without major barriers)	The state of the art can only move forward if we can measure it reliably.	If you publish software, it takes time. It is difficult to remain competitive with researchers or groups who do not.	- For some of the questions, I myself would be willing to pay, but the university is not. It was hard to know how to answer those. - There is also the "embarrassment" factor: some people don't feel comfortable releasing their code, since they know it falls short of best practices in some way (for example, lacks documentation). - It is so incredibly hard to recruit reviewers these days. I can't im…	1	5
2016-12-23 04:35:18	Professor / Group leader	Computer Science	Published paper, Report with detailed results, Software implementation	University	2	1	Make scripts (e.g. Automake, CMake, Maven, Gradle, Ant, ...), Detailed instructions for compilation and installation	1	4	4	1	(was yes)	1	2	1	2	4	20	1	Ease of the installation (without major barriers)	as papers often miss relevant details that make reproduceability possible.	can be quite a lot of extra effort.	It is also interesting to see how funding agencies interact with that topic.	2	4
2016-12-23 06:57:03	Researcher employed in a project	Computer Science	Published paper	University	4	10	Installation scripts or packages (e.g. MSI, NSIS, .deb packages, ...), I haven't published software artifacts up to now	4	5	2	1	none	1	1	2	8	5	15	1	Hardware requirements like computation power, memory, or specialized equipment, Ease of the installation (without major barriers), License issues				2	1
2016-12-23 08:10:12	PhD student	Computer Science	Report with detailed results	I'm a private researcher	2		I haven't published software artifacts up to now	3	3	5	2	Licensed operating systems (Windows, Mac OS, iOS, etc.), Commercial Tools (SPSS, Adobe Products, etc.), Copyrighted materials (texts, mutlimedia, etc.)	2	2	3	48	5	10	1	Ease of the installation (without major barriers), License issues				2	3
2016-12-23 08:27:46	PhD student	Electrical Engineering	Report with detailed results, Software implementation	University	1	100	Detailed instructions for compilation and installation	2	2	4	4	Programming language environments (Matlab, MS Visual Studio, etc.)	2	1	2	8	3	5	1	Hardware requirements like computation power, memory, or specialized equipment, Ease of the installation (without major barriers)				1	1
2016-12-23 08:49:07	PhD student	Electrical Engineering	Published paper	University	2	0	I haven't published software artifacts up to now	2	3	3	2	Programming language environments (Matlab, MS Visual Studio, etc.)	2	2	3	0	3	10	3	Ease of the installation (without major barriers)				2	2
2016-12-23 09:13:48	Professor / Group leader	Medical Informatics	Published paper	University	2	40	Virtualization software (e.g. VirtualBox, VMWare), Installation scripts or packages (e.g. MSI, NSIS, .deb packages, ...), Detailed instructions for compilation and installation, Container frameworks (e.g. Docker), GIT Hub	2	2	4	3	Licensed operating systems (Windows, Mac OS, iOS, etc.), Programming language environments (Matlab, MS Visual Studio, etc.), Commercial Tools (SPSS, Adobe Products, etc.), Database Management System, Clinical Informationssystem	1	2	1	40	3	10	2	Size of the download and installation, Ease of the installation (without major barriers), License issues	This will in fräse the reproducability and validity of research	Problems with licence		1	1
2016-12-23 09:29:58	Researcher employed in a project	Computer Science	Published paper	University	1	6	I haven't published software artifacts up to now	1	3	5	3	Programming language environments (Matlab, MS Visual Studio, etc.)	1	1	2	2	5	5	5	Ease of the installation (without major barriers)	for others to understand, believe the correctness, and improve the methods, use the data to save efforts to re-invent the wheel once again			4	4
2016-12-23 10:56:10	Bachelor or Master student	Materials Science	Report with detailed results	University	1	20	I haven't published software artifacts up to now	2	2	5	2	Licensed operating systems (Windows, Mac OS, iOS, etc.), Programming language environments (Matlab, MS Visual Studio, etc.)	1	2	2	10	5	10	4	Ease of the installation (without major barriers)	to ensure better understanding	No		3	3
2016-12-23 11:33:56	Researcher employed in a project	Electrical Engineering	Published paper	University	2	10	I haven't published software artifacts up to now	2	4	2	2	Specific Hardware Platforms	1	2	2	8	2	10	1	Ease of the installation (without major barriers), License issues	...fellow researchers could build their work upon the published results more easily.	... it can take huge extra effort to polish the code in order to make it useful for others.	I think that publishing these additional material along papers is a very good idea, and it should be supported by the platforms for publication (e.g. IEEE explore)	1	1
2016-12-23 11:36:30	PhD student	computer networks	Published paper	Company	1	24	Virtualization software (e.g. VirtualBox, VMWare), Make scripts (e.g. Automake, CMake, Maven, Gradle, Ant, ...), Installation scripts or packages (e.g. MSI, NSIS, .deb packages, ...), Detailed instructions for compilation and installation, Container frameworks (e.g. Docker)	1	2	5	2	Commercial Tools (SPSS, Adobe Products, etc.)	1	1	1	2	3	0.5	3	Hardware requirements like computation power, memory, or specialized equipment, Ease of the installation (without major barriers)	it increases my credit and paper's influence in the academia	My company is concerned with their license and copyright and may not allow me publish those software that I want to publish	people who fill in the survey should get the benefits of having access to the statistics	4	3
2016-12-23 11:53:53	Researcher employed in a project	computational biology	Published paper, Report with detailed results, Software implementation	University	1		Make scripts (e.g. Automake, CMake, Maven, Gradle, Ant, ...), Detailed instructions for compilation and installation	1	1	1	1	not applied	1	1	1		5	5	1	Size of the download and installation, Hardware requirements like computation power, memory, or specialized equipment, Ease of the installation (without major barriers), License issues				1	1
2016-12-23 12:01:20	Bachelor or Master student	Information Systems	Report with detailed results, Software implementation, Dataset (e.g. from measurements), Hardware implementation	University	1	5	Detailed instructions for compilation and installation	1	2	2	1	Licensed operating systems (Windows, Mac OS, iOS, etc.), Programming language environments (Matlab, MS Visual Studio, etc.)	2	1	2	3	2	1.5	1	Hardware requirements like computation power, memory, or specialized equipment, Ease of the installation (without major barriers), License issues	Reference for further research work			1	2
2016-12-23 12:35:11	Researcher employed in a project	Computer Science	Published paper, Report with detailed results, Software implementation	Research institute	1	50	I haven't published software artifacts up to now	1	3	3	1	Programming language environments (Matlab, MS Visual Studio, etc.)	3	1	1	50	3	8	3	Ease of the installation (without major barriers), License issues, I don't see additional concerns				3	1
2016-12-23 13:06:28	Researcher employed in a project	Computer Science	Published paper, Software implementation	Research institute	1	4	Virtualization software (e.g. VirtualBox, VMWare), Make scripts (e.g. Automake, CMake, Maven, Gradle, Ant, ...), Detailed instructions for compilation and installation	1	3	5	1	none	1	2	1	8	5	4	1	Hardware requirements like computation power, memory, or specialized equipment, Ease of the installation (without major barriers), License issues	It testifies to the results veracity	sometimes we used data or traces that can't be released to the general public		2	4
2016-12-23 13:11:16	Researcher employed in a project	Electrical Engineering	Hardware implementation	Research institute	2	5	Detailed instructions for compilation and installation	2	2	5	2	Licensed operating systems (Windows, Mac OS, iOS, etc.), Programming language environments (Matlab, MS Visual Studio, etc.)	2	2	2	2	5	20	4	Ease of the installation (without major barriers), License issues	it makes life easier	maybe my company does not want that		2	2
2016-12-23 13:27:51	Researcher employed in a project	Computer Engineering	Report with detailed results, Software implementation	Company	1		Virtualization software (e.g. VirtualBox, VMWare), Make scripts (e.g. Automake, CMake, Maven, Gradle, Ant, ...), Installation scripts or packages (e.g. MSI, NSIS, .deb packages, ...), Detailed instructions for compilation and installation, Container frameworks (e.g. Docker)	2	3	3	2	Copyrighted materials (texts, mutlimedia, etc.)	1	2	1		2	10	2	Ease of the installation (without major barriers), License issues				4	3
2016-12-23 13:42:03	PhD student	Information Science	Published paper	University	1	40	I haven't published software artifacts up to now	1	4	5	1	none	1	2	2	20	5	99	2	Size of the download and installation, Hardware requirements like computation power, memory, or specialized equipment, Ease of the installation (without major barriers)	for reproducibility, trust, and research built on that software, data and papers	someone might file a patent on my research and gain from it		1	2
2016-12-23 16:28:25	PhD student	Computer Science	Published paper, Software implementation, Dataset (e.g. from measurements)	University	1		Make scripts (e.g. Automake, CMake, Maven, Gradle, Ant, ...), Detailed instructions for compilation and installation	1	2	3	2	Programming language environments (Matlab, MS Visual Studio, etc.)	1	2	2		4	10	3	Hardware requirements like computation power, memory, or specialized equipment, Ease of the installation (without major barriers)	it provides additional proof of the results.	-	-	2	1
2016-12-23 17:01:53	Professor / Group leader	Computer Science	Published paper, Software implementation, Dataset (e.g. from measurements)	University	1		Make scripts (e.g. Automake, CMake, Maven, Gradle, Ant, ...), Installation scripts or packages (e.g. MSI, NSIS, .deb packages, ...), Detailed instructions for compilation and installation	1	2	5	1	no	1	1	1		5	5	2	Hardware requirements like computation power, memory, or specialized equipment, License issues	other people can use it	what do you mean by "reservations"?		1	1
2016-12-23 17:44:56	PhD student	Applied math	Published paper	University	5	24	I haven't published software artifacts up to now	5	3	2	3	Programming language environments (Matlab, MS Visual Studio, etc.)	5	4	3	6	2	5	5	Ease of the installation (without major barriers), License issues	I have seen papers where I wanted to replicate their method, but I could not because no software was provided and the explanation of the underlying math wasn't clear.	N/A. I don't believe people will neglect to reference my work or data		1	1
2016-12-23 19:12:18	PhD student	Computer Engineering	Published paper	University	1	10	Virtualization software (e.g. VirtualBox, VMWare), Make scripts (e.g. Automake, CMake, Maven, Gradle, Ant, ...), Installation scripts or packages (e.g. MSI, NSIS, .deb packages, ...), Detailed instructions for compilation and installation, Container frameworks (e.g. Docker)	1	4	3	1	Licensed operating systems (Windows, Mac OS, iOS, etc.)	1	3	1	5	3	5	5	Hardware requirements like computation power, memory, or specialized equipment, Ease of the installation (without major barriers)	It fosters free and open communication necessary for science to work well	It takes time and/or money that my lab does not have.	Until the research publish-or-perish pace slows down, I strongly doubt you will see a lot of reserachers devoting a lot of time to reproducing other researchers' results	2	4
2016-12-23 19:55:02	Researcher employed in a project	Computer Science	Published paper, Report with detailed results, Software implementation	Research institute	1	5	Virtualization software (e.g. VirtualBox, VMWare), Make scripts (e.g. Automake, CMake, Maven, Gradle, Ant, ...), Detailed instructions for compilation and installation, Container frameworks (e.g. Docker), GitHub	1	3	3	1	none	1	2	2	5	4	4	2	Size of the download and installation, Hardware requirements like computation power, memory, or specialized equipment, License issues	to increase the trust			2	2
2016-12-23 21:34:48	Researcher employed in a project	Computer Science	Published paper, Software implementation	University	2	5	Detailed instructions for compilation and installation	3	3	5	1	Programming language environments (Matlab, MS Visual Studio, etc.)	3	1	2	10	5	5	3	Size of the download and installation, Hardware requirements like computation power, memory, or specialized equipment, Ease of the installation (without major barriers), License issues				3	2
2016-12-23 22:23:33	Head of Department / Organisation	Computer Engineering	Software implementation, Transfer into products	Company	5	0	I haven't published software artifacts up to now	5	5	5	2	Licensed operating systems (Windows, Mac OS, iOS, etc.), Programming language environments (Matlab, MS Visual Studio, etc.), products of our company to reproduce results efficiently	2	5	5	0	5	0	1	Hardware requirements like computation power, memory, or specialized equipment, License issues		IP rights		3	5
2016-12-24 00:53:41	Professor / Group leader	Simulation	Published paper	University	2	3	Detailed instructions for compilation and installation	2	2	5	1	Commercial Tools (SPSS, Adobe Products, etc.)	3	3	3	11	5	2	3	Ease of the installation (without major barriers), License issues	reproducibility	none	none	2	1
2016-12-24 11:19:45	Professor / Group leader	Computer Science	Published paper, Dataset (e.g. from measurements)	University	2	10	Detailed instructions for compilation and installation	3	4	4	3	Programming language environments (Matlab, MS Visual Studio, etc.)	1	2	2	5	3	5	4	Ease of the installation (without major barriers)	this is the first step towards objective benchmarking of different methods	of lack of time to make the code look clean enough :-)		2	2
2016-12-24 22:02:20	Professor / Group leader	Electrical Engineering	Published paper	University	2	20	I haven't published software artifacts up to now	1	2	4	3	Programming language environments (Matlab, MS Visual Studio, etc.)	2	2	2	20	4	3	3	License issues	the research impact will be higher	I do not have an reservations		3	2
2016-12-24 23:42:11	PhD student	Computer Science	Published paper, Software implementation	University	1	40	Make scripts (e.g. Automake, CMake, Maven, Gradle, Ant, ...), Detailed instructions for compilation and installation	1	3	1	1	Foobar	1	2	3	20	1	2	5	Hardware requirements like computation power, memory, or specialized equipment, Ease of the installation (without major barriers), License issues				4	5
2016-12-25 23:35:47	Principal investigator	Simulation	Published paper, Report with detailed results, Software implementation, Dataset (e.g. from measurements)	Research institute	1	40	Make scripts (e.g. Automake, CMake, Maven, Gradle, Ant, ...), Detailed instructions for compilation and installation	1	3	2	2	Licensed operating systems (Windows, Mac OS, iOS, etc.), Copyrighted materials (texts, mutlimedia, etc.)	2	2	2	20	2	2	4	Ease of the installation (without major barriers)	the ability to reproduce results is essential to building on those results.	in some instances, research papers are extracts of findings in the context of work that cannot be fully disclosed to the public.		2	2
2016-12-26 02:09:28	Researcher employed in a project	Computer Science	Published paper	Research institute	2	10	Virtualization software (e.g. VirtualBox, VMWare), Detailed instructions for compilation and installation	3	4	4	2	Copyrighted materials (texts, mutlimedia, etc.)	1	1	1	100	2	100	1	Hardware requirements like computation power, memory, or specialized equipment, Ease of the installation (without major barriers), License issues	Without related software/data, researchers cannot reproduce the results and try to improve or continue advancing the SotA...	Nobody does so research institutions do not have procedures for disclosing research software without violating industrial property rights...	A common simulation/experimentation/analysis framework (procedures, not just software) must be defined and researchers must be enforced to follow it in order to obtain good quality research advancements!!!	1	1
2016-12-26 09:40:52	PhD student	Computer Science	Published paper, Report with detailed results, Software implementation, Dataset (e.g. from measurements)	Company	1	40	Virtualization software (e.g. VirtualBox, VMWare), Make scripts (e.g. Automake, CMake, Maven, Gradle, Ant, ...), Installation scripts or packages (e.g. MSI, NSIS, .deb packages, ...), Detailed instructions for compilation and installation	1	1	5	1	publicly available non-commercial datasets	1	1	1	60	3	5	1	Hardware requirements like computation power, memory, or specialized equipment, Ease of the installation (without major barriers), License issues				1	1
2016-12-26 14:18:27	Bachelor or Master student	Computer Science	Software implementation	University	3	20	Make scripts (e.g. Automake, CMake, Maven, Gradle, Ant, ...), Detailed instructions for compilation and installation	2	4	4	2	Licensed operating systems (Windows, Mac OS, iOS, etc.), Programming language environments (Matlab, MS Visual Studio, etc.)	2	2	2	16	3	5	3	Hardware requirements like computation power, memory, or specialized equipment, Ease of the installation (without major barriers), License issues	it makes comparisons between approaches easier, as it can be run on the same data set.			3	2
2016-12-26 16:15:49	Principal investigator	Computer Engineering	Published paper, Software implementation	Research institute	1	30	Make scripts (e.g. Automake, CMake, Maven, Gradle, Ant, ...), Detailed instructions for compilation and installation	3	2	1	2	specific hardware	1	1	1	20	4	2	5	Hardware requirements like computation power, memory, or specialized equipment, License issues	Software is frequently used under favourable conditions to achieve paperworthy results. Releasing software allows to understand limits, to improve, and to combine approaches for even better results.	sometimes projects bind me to confidentiality clauses.		3	3
2016-12-26 22:18:04	Professor / Group leader	Economics	Published paper	University	4	99999999999999999999999999999	I haven't published software artifacts up to now	1	1	5	1	I am only interested in prooving analytical resuts. Hope this is an acceptable answer...	5	1	1	99999999999999999999999999999999999	5	99999999999999999999999999999	5	Analytical reporoducability & mathematical clarity (or correctness) is my main concern.	i don't agree: sw & data should be part of the reviewing process; i appreciate that proprietary concerns don't allow the publication of sensitive data (similarly concerned about sw).	sw & data should be part of the reviewing process; i appreciate that proprietary concerns don't allow the publication of sensitive data (similarly concerned about sw).	thanks for your efforts	1	1
2016-12-27 10:09:32	Researcher employed in a project	Computer Science	Software implementation, Hardware implementation	Research institute	5	100	I haven't published software artifacts up to now	1	1	1	1	Ubuntu	1	1	1	10	3	3	2	Ease of the installation (without major barriers)				1	1
2016-12-27 14:55:59	Head of Department / Organisation	Computer Science	Published paper, Dataset (e.g. from measurements)	University	1	4	Virtualization software (e.g. VirtualBox, VMWare), Make scripts (e.g. Automake, CMake, Maven, Gradle, Ant, ...), Installation scripts or packages (e.g. MSI, NSIS, .deb packages, ...), Detailed instructions for compilation and installation	1	1	3	1	The answer is yes	1	1	3	4	3	10	1	Ease of the installation (without major barriers), License issues				1	1
2016-12-28 15:44:37	Professor / Group leader	Computer Science	Published paper, Report with detailed results, Software implementation, Dataset (e.g. from measurements)	University	2	15	Installation scripts or packages (e.g. MSI, NSIS, .deb packages, ...), Detailed instructions for compilation and installation	1	3	4	2	Licensed operating systems (Windows, Mac OS, iOS, etc.), Programming language environments (Matlab, MS Visual Studio, etc.)	1	2	1	5	3	5	2	Size of the download and installation, Hardware requirements like computation power, memory, or specialized equipment, Ease of the installation (without major barriers), License issues	it allows to create sustainable technology and methods. Further - in my opinion - it fastens progress as not everyone has to start from scratch and the methods/tools get better by open source supported research initiatives.	of mainly practical issues: it takes "cleaning" effort to make software or data useful for colleagues, beyond a specific research project. Concerning data, sometimes privacy issues have to be considered and restrict publication of data.	Making research software and data available (e.g., open source) is without doubt a good research practice, yet I am not sure if it is practically feasible to review also the software and perform studies based on provided data to check the results this way, simply because of the reviewers' time constraints. However if the data/software are freely accessible, colleagues may follow up ideas and conf…	2	2
2016-12-29 19:32:19	Professor / Group leader	Computer Science	Published paper, Software implementation, Hardware implementation	Research institute	1		Virtualization software (e.g. VirtualBox, VMWare), Make scripts (e.g. Automake, CMake, Maven, Gradle, Ant, ...), Installation scripts or packages (e.g. MSI, NSIS, .deb packages, ...), Detailed instructions for compilation and installation	1	1	3	1	nothing	1	1	1	150	3	3	2	License issues				1	1
2016-12-30 12:01:49	Professor / Group leader	Computer Engineering	Published paper, Report with detailed results, Software implementation	Research institute	2	1	Installation scripts or packages (e.g. MSI, NSIS, .deb packages, ...), Detailed instructions for compilation and installation	2	3	4	1	aaa	1	2	1	20	3	10	2	Hardware requirements like computation power, memory, or specialized equipment, Ease of the installation (without major barriers)				3	4
2017-01-02 03:53:40	Researcher employed in a project	User Experience	Published paper, Report with detailed results, Software implementation, Dataset (e.g. from measurements), Hardware implementation	Company	1		I haven't published software artifacts up to now	1	3	3	3	Licensed operating systems (Windows, Mac OS, iOS, etc.), Commercial Tools (SPSS, Adobe Products, etc.), Copyrighted materials (texts, mutlimedia, etc.)	1	3	2		3	10	3	Size of the download and installation, Hardware requirements like computation power, memory, or specialized equipment, Ease of the installation (without major barriers), License issues	We can do so easily now, and it allows us to be diligent scientists.	in some cases it may not be legally advisable	Why are you asking for specific numbers of hours? On what should I base my estimate? I would have liked to have been able to answer in approximate terms. For example, "None at all"; "a little - if it is not inconvenient"; "I don't have an opinion"; "a fair bit, like any other component of a paper"; "as much as necessary".	2	2
2017-01-03 09:46:53	Professor / Group leader	Computer Engineering	Published paper, Report with detailed results, Software implementation	University	1	100	I haven't published software artifacts up to now	3	2	5	2	Licensed operating systems (Windows, Mac OS, iOS, etc.), Programming language environments (Matlab, MS Visual Studio, etc.)	2	1	2	24	5	3	2	Size of the download and installation, Hardware requirements like computation power, memory, or specialized equipment, Ease of the installation (without major barriers), License issues	claims must be verified.			2	2
2017-01-03 12:34:40	PhD student	Computer Science	Published paper	University	1	40	Make scripts (e.g. Automake, CMake, Maven, Gradle, Ant, ...)	1	1	1	1	Licensed operating systems (Windows, Mac OS, iOS, etc.)	1	1	1	40	4	5	1	Hardware requirements like computation power, memory, or specialized equipment, Ease of the installation (without major barriers)				1	1
2017-01-03 13:31:15	PhD student	Computer Science	Published paper, Software implementation, Dataset (e.g. from measurements)	University	1	20	I haven't published software artifacts up to now	2	3	4	2	Programming language environments (Matlab, MS Visual Studio, etc.)	2	1	2	30	3	5	4	Ease of the installation (without major barriers)				3	3
2017-01-04 13:39:06	Principal investigator	Information Systems	Published paper, Software implementation, Dataset (e.g. from measurements)	University	2	5	Make scripts (e.g. Automake, CMake, Maven, Gradle, Ant, ...), Installation scripts or packages (e.g. MSI, NSIS, .deb packages, ...), Detailed instructions for compilation and installation	1	4	5	1	Licensed operating systems (Windows, Mac OS, iOS, etc.), Programming language environments (Matlab, MS Visual Studio, etc.), Copyrighted materials (texts, mutlimedia, etc.)	1	2	2	8	4	5	4	Hardware requirements like computation power, memory, or specialized equipment, Ease of the installation (without major barriers)	it makes research reproducible :)			3	5
2017-01-09 09:38:16	Professor / Group leader	Computer Science	Published paper	University	1		I haven't published software artifacts up to now	1	2	2	2	Licensed operating systems (Windows, Mac OS, iOS, etc.), Programming language environments (Matlab, MS Visual Studio, etc.), Commercial Tools (SPSS, Adobe Products, etc.), Copyrighted materials (texts, mutlimedia, etc.)	1	2	2		3	10	1	Hardware requirements like computation power, memory, or specialized equipment, Ease of the installation (without major barriers), License issues				1	2
2017-01-09 14:14:56	Professor / Group leader	Computer Science	Published paper, Software implementation	University	1	40	Virtualization software (e.g. VirtualBox, VMWare)	1	3	4	2	Licensed operating systems (Windows, Mac OS, iOS, etc.)	1	3	4	60	4	5	5	Ease of the installation (without major barriers)	this makes the result verifiable	No		3	3
2017-01-10 08:26:30	Professor / Group leader	Computer Science	Published paper	University	1		I haven't published software artifacts up to now	2	4	4	2	N/A	2	2	3		4	5	3	Hardware requirements like computation power, memory, or specialized equipment, Ease of the installation (without major barriers), License issues				2	3
2017-01-10 10:56:56	Professor / Group leader	Computer Science	Published paper, Software implementation, Dataset (e.g. from measurements), (These are the typical results of my GROUP when working on a problem/research question.)	University	1	20	Installation scripts or packages (e.g. MSI, NSIS, .deb packages, ...), Detailed instructions for compilation and installation	2	4	3	2	Programming language environments (Matlab, MS Visual Studio, etc.)	1	1	2	20	2	5	3	Hardware requirements like computation power, memory, or specialized equipment, Ease of the installation (without major barriers)	... (1) this really fosters progress in a field and (2) increases visibility and impact of the own work.	... in some cases (e.g., cooperation with industry) this might not be possible.	My answers - in terms of results or effort ("how many hours") - always pertain to the entire team/group working on a problem/research question.	2	3
2017-01-10 18:00:40	Professor / Group leader	Computer Science	Published paper, Software implementation, Dataset (e.g. from measurements)	University	2	36	Make scripts (e.g. Automake, CMake, Maven, Gradle, Ant, ...), Detailed instructions for compilation and installation	2	2	4	2	Programming language environments (Matlab, MS Visual Studio, etc.)	1	2	2	36	3	2	4	Hardware requirements like computation power, memory, or specialized equipment, Ease of the installation (without major barriers)	more chances to be really used and then cited	sometimes they are developed for some firm paying research activity		2	2
2017-01-10 18:52:42	Professor / Group leader	Computer Engineering	Published paper, Report with detailed results, Software implementation, Dataset (e.g. from measurements)	University	1	40	not sure, since it was made by students	2	2	3	1	no	1	1	2	40	3	1	3	Ease of the installation (without major barriers), I don't see additional concerns				2	2
2017-01-11 14:50:41	PhD student	Computer Science	Published paper, Software implementation, Dataset (e.g. from measurements)	Research institute	1	30	I haven't published software artifacts up to now	2	1	4	2	Same software environment (even if free)	1	1	3	20	4	5	3	Ease of the installation (without major barriers), License issues				2	2
2017-01-11 14:57:47	PhD student	Computational Biology/Numerical Simulations	Published paper, Software implementation	University	1		I haven't published software artifacts up to now	1	1	1	1	None	3	1	1		3	5	4	Ease of the installation (without major barriers), License issues	It makes your work more reliable		I think reproducibility should be thought to researchers at their very early stage of career.	2	1
2017-01-11 15:03:50	PhD student	Computer Science	Published paper, Report with detailed results	Research institute	2		Make scripts (e.g. Automake, CMake, Maven, Gradle, Ant, ...), Detailed instructions for compilation and installation	2	3	4	2	Licensed operating systems (Windows, Mac OS, iOS, etc.), Commercial Tools (SPSS, Adobe Products, etc.)	1	2	3		4	4	4	Ease of the installation (without major barriers), License issues				4	4
2017-01-11 15:06:29	PhD student	Scientific Computing	Published paper, Software implementation	Research institute	1	8	Detailed instructions for compilation and installation	1	4	2	1	NA	1	3	3	2	4	5	4	Size of the download and installation, Ease of the installation (without major barriers)	It strengthens the publication, and if others are using the software it will generate more citations.			2	2
2017-01-11 15:18:29	Principal investigator	Computer Science	Published paper, Report with detailed results, Software implementation, Dataset (e.g. from measurements)	Research institute	1	5	Virtualization software (e.g. VirtualBox, VMWare), Make scripts (e.g. Automake, CMake, Maven, Gradle, Ant, ...), Installation scripts or packages (e.g. MSI, NSIS, .deb packages, ...), Detailed instructions for compilation and installation, Open Sourcing through github and Bitbucket	1	4	3	2	Some of the combinations of software used can be very complex to configure and setup and might require special combination of OS and HW to be directly comparable.	1	1	1	15	4	8	3	Hardware requirements like computation power, memory, or specialized equipment, Ease of the installation (without major barriers), License issues	It would reduce the threshold for others to build upon your work.			2	1
2017-01-11 15:59:18	PhD student	data analysis	Published paper, Software implementation	Research institute	1		I haven't published software artifacts up to now	1	3	4	1	nothing	2	2	1		5	5	3	Size of the download and installation, Hardware requirements like computation power, memory, or specialized equipment, Ease of the installation (without major barriers)				2	1
2017-01-11 16:09:35	Principal investigator	Computer Engineering	Published paper, Simulation code	Research institute	1		Simulation code	1	3	5	2	Programming language environments (Matlab, MS Visual Studio, etc.)	1	2	1		3	10	2	Hardware requirements like computation power, memory, or specialized equipment, License issues			Checking for reproducibility of research results as part of peer review sounds like a noble aim, except that it is probably very unrealistic... Reproducing results can take a LOT of effort and time. Peer reviewing is already a voluntary task; asking volunteers to re-run experiments before accepting a paper is asking too much of reviewers. As for paying for open access, it can be a hard-to-swallow…	3	4
2017-01-11 16:37:33	PhD student	Computer Science	Published paper, Dataset (e.g. from measurements)	Research institute	1	40	Virtualization software (e.g. VirtualBox, VMWare), Make scripts (e.g. Automake, CMake, Maven, Gradle, Ant, ...), Installation scripts or packages (e.g. MSI, NSIS, .deb packages, ...), Detailed instructions for compilation and installation	1	3	3	1	Programming language environments (Matlab, MS Visual Studio, etc.)	1	1	1	40	1	5	3	Hardware requirements like computation power, memory, or specialized equipment, Ease of the installation (without major barriers)	It avoids companies funding research and taking the results under copyright and the community ending up not doing anything about it.			1	2
2017-01-11 16:38:48	Researcher employed in a project	Computer Engineering	Software implementation	Research institute	1	1000	Virtualization software (e.g. VirtualBox, VMWare), Make scripts (e.g. Automake, CMake, Maven, Gradle, Ant, ...), Installation scripts or packages (e.g. MSI, NSIS, .deb packages, ...), Detailed instructions for compilation and installation, Container frameworks (e.g. Docker)	1	2	2	1	N/A	1	2	1	30	2	5	4	Hardware requirements like computation power, memory, or specialized equipment, Ease of the installation (without major barriers), License issues	validating process is a fundamental part of reviewing validity of claims	N/A		1	1
2017-01-11 16:42:10	PhD student	Computer Science	Published paper, Software implementation	University	2	8	I haven't published software artifacts up to now	4	4	3	2	None	3	2	2	3	4	2	4	Ease of the installation (without major barriers), License issues, Conflicting versions of additional required software	it males everything trustworthy	No reservations	No	2	3
2017-01-11 19:56:35	Professor / Group leader	Computer Science	Published paper, Report with detailed results, Software implementation, Dataset (e.g. from measurements)	Research institute	1	8	Virtualization software (e.g. VirtualBox, VMWare), Make scripts (e.g. Automake, CMake, Maven, Gradle, Ant, ...), Detailed instructions for compilation and installation	1	2	5	1	NONE	1	1	1	24	3	10	3	Ease of the installation (without major barriers), complex build dependencies	it helps people to build on your work	we sometimes work with industrial datasets that loose all meaning if anonymized	I'm very interested in the topic, and think there are several more aspects to investigate. Feel free to contact me if you are open to further collaborators on this topic.	3	3
2017-01-11 21:15:07	Principal investigator	Computer Engineering	Published paper, Software implementation	Research institute	1	5	Virtualization software (e.g. VirtualBox, VMWare), Make scripts (e.g. Automake, CMake, Maven, Gradle, Ant, ...), Installation scripts or packages (e.g. MSI, NSIS, .deb packages, ...), Detailed instructions for compilation and installation, Container frameworks (e.g. Docker)	1	3	4	1	NOne	2	1	1	2	1	5	1	Ease of the installation (without major barriers), License issues
2017-01-11 21:23:31	Professor / Group leader	Applied mathematics	Published paper, Software implementation	Research institute	1	20	Virtualization software (e.g. VirtualBox, VMWare), Make scripts (e.g. Automake, CMake, Maven, Gradle, Ant, ...), Installation scripts or packages (e.g. MSI, NSIS, .deb packages, ...), Detailed instructions for compilation and installation, Container frameworks (e.g. Docker)	1	3	3	1	N/A (I did not answer no above)	1	3	1	5	2	5	5	Ease of the installation (without major barriers), License issues	It provides credibility to the results shown in the paper and it can be useful for other groups to use similar software techniques.	N/A		2	2
2017-01-12 06:21:39	PhD student	Computer Science	Published paper, Report with detailed results, Software implementation, Dataset (e.g. from measurements)	Company	1	10	Virtualization software (e.g. VirtualBox, VMWare), Make scripts (e.g. Automake, CMake, Maven, Gradle, Ant, ...), Installation scripts or packages (e.g. MSI, NSIS, .deb packages, ...), Detailed instructions for compilation and installation, Container frameworks (e.g. Docker)	1	1	3	1	none	1	1	1		3	10	1	Hardware requirements like computation power, memory, or specialized equipment, Ease of the installation (without major barriers), License issues				1	1
2017-01-12 06:30:32	Principal investigator	Mathematics	Published paper	Research institute	4	15	I haven't published software artifacts up to now	4	3	2	3	Programming language environments (Matlab, MS Visual Studio, etc.)	3	2	4	2	2	10	4	Ease of the installation (without major barriers), License issues				3	3
2017-01-12 09:05:51	Professor / Group leader	Computer Science	Published paper, Software implementation, Dataset (e.g. from measurements)	Research institute	1	3	C compilator	2	4	5	1	Why is this a required question when I answered yes, always possible to reproduce with free and open source software?	1	3	2	2	5	10	4	Size of the download and installation, Ease of the installation (without major barriers)	Reviewer can more easily check results			1	2
2017-01-12 18:22:07	PhD student	Electrical Engineering	Published paper, Report with detailed results, Software implementation, Dataset (e.g. from measurements)	Company	1	3	Detailed instructions for compilation and installation	2	4	3	2	Programming language environments (Matlab, MS Visual Studio, etc.)	2	3	3	1	2	5	4	Size of the download and installation, Hardware requirements like computation power, memory, or specialized equipment, Ease of the installation (without major barriers), License issues	Tools can be re-used: efficient use of time in scientific research			2	2
2017-01-13 11:25:11	Researcher employed in a project	Computer Engineering	Published paper, Software implementation	Research institute	1	200	Virtualization software (e.g. VirtualBox, VMWare), Make scripts (e.g. Automake, CMake, Maven, Gradle, Ant, ...), Detailed instructions for compilation and installation	1	1	3	2	Licensed operating systems (Windows, Mac OS, iOS, etc.), Programming language environments (Matlab, MS Visual Studio, etc.), Copyrighted materials (texts, mutlimedia, etc.)	1	1	1	200	3	5	3	Ease of the installation (without major barriers), License issues	It is easier to reproduce and compare results. It is also easier to spot fraudulent publications.	some data simply cannot be shared (clinical data). I am in favour of test data though.	I think that asking the reviewers to test the software involved in a publication would be too time consuming on the reviewer's side. Wouldn't it be more practical to require, alongside the manuscript submission, some standard test results that must be provided to show that the software has been verified/validated?	4	4
2017-01-13 22:43:59	Professor / Group leader	Computer Science	Published paper, Report with detailed results, Software implementation, Dataset (e.g. from measurements)	University	2	40	I haven't published software artifacts up to now	1	2	3	3	Licensed operating systems (Windows, Mac OS, iOS, etc.), Programming language environments (Matlab, MS Visual Studio, etc.)	2	1	3	50	2	2	2	Size of the download and installation, Hardware requirements like computation power, memory, or specialized equipment, Ease of the installation (without major barriers), License issues	Science advances more quickly and redundant research results are prevented	Too much work, not enough infrastructure / support (at my Uni)		2	3
2017-01-13 23:47:14	Principal investigator	Computer Engineering	Published paper	Research institute	3	24	Virtualization software (e.g. VirtualBox, VMWare), Make scripts (e.g. Automake, CMake, Maven, Gradle, Ant, ...), Installation scripts or packages (e.g. MSI, NSIS, .deb packages, ...)	1	1	5	1	Programming language environments (Matlab, MS Visual Studio, etc.)	1	1	1	24	5	10	3	Ease of the installation (without major barriers)
2017-01-15 01:56:25	PhD student	Computer Engineering	Published paper, Software implementation	University	2	20	Virtualization software (e.g. VirtualBox, VMWare), Make scripts (e.g. Automake, CMake, Maven, Gradle, Ant, ...)	2	2	3	2	Programming language environments (Matlab, MS Visual Studio, etc.)	2	2	2	20	3	5	2	Size of the download and installation, Hardware requirements like computation power, memory, or specialized equipment, Ease of the installation (without major barriers), License issues				2	3
2017-01-16 14:52:48	Post Doc	Computer Science	Published paper, Software implementation	Research institute	3	8	Detailed instructions for compilation and installation	2	3	5	4	Licensed operating systems (Windows, Mac OS, iOS, etc.)	2	1	1	4	5	2	1	Hardware requirements like computation power, memory, or specialized equipment, Ease of the installation (without major barriers)	then you know the results are valid			1	2
2017-01-17 17:41:46	Principal investigator	Ciencias sociales	Published paper	University	3	12	I haven't published software artifacts up to now	3	4	3	3	Licensed operating systems (Windows, Mac OS, iOS, etc.)	3	3	3	8	3	2	3	Hardware requirements like computation power, memory, or specialized equipment	Ayuda y facilita el manejo de ciertas app	Si voy a publicar me asesoro de estar haciéndolo de la mejor manera	Buena encuesta ayudaría mucho a mejorar ciertas áreas tomando en cuenta la opiniones	3	4
2017-01-17 21:37:12	Principal investigator	Computer Science	Published paper	School	5		Container frameworks (e.g. Docker)	5	5	5	4	Copyrighted materials (texts, mutlimedia, etc.)	5	5	5		5	5	5	Hardware requirements like computation power, memory, or specialized equipment, I don't see additional concerns	Slecht			5	5
2017-01-19 18:36:49	Principal investigator	Computer Science	Published paper, Software implementation, Dataset (e.g. from measurements)	University	1	20	I haven't published software artifacts up to now	1	1	4	3	Programming language environments (Matlab, MS Visual Studio, etc.)	1	1	1	30	5	10	2	Hardware requirements like computation power, memory, or specialized equipment, Ease of the installation (without major barriers)	it enables objective comparisons	no		2	4
2017-01-20 07:54:19	Principal investigator	Computer Science	Published paper	Research institute	1	100000	Virtualization software (e.g. VirtualBox, VMWare), Make scripts (e.g. Automake, CMake, Maven, Gradle, Ant, ...), Installation scripts or packages (e.g. MSI, NSIS, .deb packages, ...), Detailed instructions for compilation and installation, Container frameworks (e.g. Docker)	1	1	1	1	Programming language environments (Matlab, MS Visual Studio, etc.)	1	1	1	10000	1	5	4	Hardware requirements like computation power, memory, or specialized equipment, Ease of the installation (without major barriers)	reproducibility	no reservation		1	1
2017-01-21 09:32:33	Bachelor or Master student	Information Systems	Report with detailed results, Software implementation	I'm a private researcher	1	8	Virtualization software (e.g. VirtualBox, VMWare), Make scripts (e.g. Automake, CMake, Maven, Gradle, Ant, ...), Installation scripts or packages (e.g. MSI, NSIS, .deb packages, ...), Detailed instructions for compilation and installation	1	1	1	1	Licensed operating systems (Windows, Mac OS, iOS, etc.)	1	1	1		1	5	1	Size of the download and installation	Good	My Work	Facebook	1	1
2017-01-24 23:06:59	PhD student	Computer Engineering	Published paper, Software implementation	University	1		Installation scripts or packages (e.g. MSI, NSIS, .deb packages, ...), Detailed instructions for compilation and installation	1	3	4	1	null	1	3	2	16	4	8	2	Hardware requirements like computation power, memory, or specialized equipment, Ease of the installation (without major barriers)	other researchers can reproduce experiments. Maybe it is possible to find another important results in published data.			2	2
2017-01-25 02:05:51	Professor / Group leader	Mathematical Modeling	Published paper, Software implementation, Dataset (e.g. from measurements)	University	1	5	I haven't published software artifacts up to now	1	2	3	2	Commercial Tools (SPSS, Adobe Products, etc.)	2	2	2	6	4	3	4	Size of the download and installation, Hardware requirements like computation power, memory, or specialized equipment, License issues	you may verify results and run additional tests.	I have not reservations on publishing sw and data.		2	2
