# Supplementary material for: Making simulation results reproducible—Survey, guidelines, and examples based on Gradle and Docker
Source: PeerJ Comput Sci. 2019 Dec 9;5:e240. doi: 10.7717/peerj-cs.240 (PMC7924710; doi:10.7717/peerj-cs.240)
Supplement: Supplemental Information 2 — The answers to each survey question have been evaluated (1) grouped by position, (2) grouped by position, with all groups smaller than a threshold of 10 being summarized in one “other” category, (3) grouped by area of research, (4) grouped by area of research, with all groups smaller than a threshold of 10 being summarized in one “other” category, (5) grouped by research environment, (6) grouped by research environment, with all groups smaller than a threshold of 10 being summarized in one “other” category. [file peerj-cs-05-240-s002.zip › Survey Analysis.txt]

This zip file contains the evaluation of the survey questions on reproducibility.

The answers to each survey question have been evaluated
 - grouped by position,
 - grouped by position, with all groups smaller than a threshold of 10 being summarized in one "other" category,
 - grouped by area of research,
 - grouped by area of research, with all groups smaller than a threshold of 10 being summarized in one "other" category,
 - grouped by research environment,
 - grouped by research environment, with all groups smaller than a threshold of 10 being summarized in one "other" category.

More information can be found in the paper W Elmenreich, P Moll, S Theuermann, M Lux. Making simulation results reproducible - Survey, guidelines, and examples based on Gradle and Docker, submitted to PeerJ 2019.
